# Supplementary material for: Antinociceptive Effect and HPLC Profile of Lyophilized Chicory and Oregano Decoction
Source: Plants (Basel). 2026 Feb 8;15(4):527. doi: 10.3390/plants15040527 (PMC12944019; doi:10.3390/plants15040527)
Supplement: Supplementary file 1 [file plants-15-00527-s001.zip]

Archive with 1 entries (1 files):
- plants-4058266-supplementary.pdf
